# Supplementary material for: Large-scale groundwater flow and sedimentary diagenesis in continental shelves influence marine chemical budgets
Source: Nat Commun. 2024 Feb 7;15:1143. doi: 10.1038/s41467-024-44919-7 (PMC10850067; doi:10.1038/s41467-024-44919-7)
Supplement: Supplementary file 3 — Source Data [file 41467_2024_44919_MOESM3_ESM.xlsx]

## Sheet: Fig 3
Figure 3
					Flux (m3/yr)
					Blue Boxes		Error bars
	Minimum Compaction (m)	Maximum Compaction (m)	Area (km2)	Age (My)	Min	Max	Min	Max	Shoreline or basin length (km)	Average flux per km of shoreline (m3/yr per km)
Gulf of Mexico	21200	22800	440000	180	5.18222e+07	5.57333e+07	2.46772e+07	1.1704e+08	1000	53777.8
North Sea	3100	4500	580000	250	7192000	10440000	3.42476e+06	21924000	600	14693.3
Bengal	9500	11500	32000	66	4.60606e+06	5.57576e+06	2.19336e+06	1.17091e+07	500	10181.8
Yinggehai	3500	7000	220000	65	1.18462e+07	2.36923e+07	5.64103e+06	4.97538e+07	380	46761.1
Cuu Long	1600	4500	84000	25	5376000	15120000	2560000	31752000	250	40992
Nam Con Son	3500	5300	250000	28	31250000	4.73214e+07	1.4881e+07	9.9375e+07	500	78571.4

## Sheet: Fig 4
Figure 4
Basin		Flux (m3/yr)
		Max	Min	Geometric mean
South America: B		3.22459e+08	1.28984e+07	6.44919e+07
South America: A		3.46309e+08	1.38524e+07	6.92618e+07
Africa: C		1.8141e+08	7.25641e+06	3.6282e+07
Africa: B		3.57317e+09	1.42927e+08	7.14633e+08
Africa: A		4.29473e+08	1.71789e+07	8.58945e+07
North America: Florida		1.013e+09	4.05198e+07	2.02599e+08
North America: B		2.23288e+09	8.93154e+07	4.46577e+08
North America: A		1.84421e+09	7.37685e+07	3.68842e+08
Celtic Sea		1.45759e+09	5.83037e+07	2.91519e+08
Australian Bight		1.97366e+09	7.89464e+07	3.94732e+08
NW Shelf Australia		5.03884e+08	2.01553e+07	1.00777e+08
Sums		1.3878e+10	5.55122e+08	2.77561e+09

## Sheet: Fig 5
Figure 5
	Ca2+	K+	Mg2+	Na+
Cold Seeps	-0.0551	0.0318	-0.692	0.45
Clastic-Derived	0.375	-0.0543	-0.429	-0.311
Deep CaCl2 Brines	1.59	0.177	-0.346	-3.55
Carbonate-Derived	0.0581	-0.0083	-0.158	0.215
MORs	0.19	0.184	-0.344	-0.258
Minimum Cth	2.875	-0.284	-0.226	-0.586

## Sheet: Fig 6a,b
Figure 6a, b
Groundwater Composition	Ca	K	Mg	Na
0	1.27868	-0.159851	-0.078517	0.0616024
0.25	1.31063	-0.1542	-0.0764398	-0.0213702
0.5	1.34257	-0.148549	-0.0743626	-0.104343
0.75	1.37452	-0.142898	-0.0722854	-0.187315
1	1.40647	-0.137247	-0.0702082	-0.270288

## Sheet: Fig 6c,d
Figure 6c,d
Qlt	Ca	K	Mg	Na
5000000000000	2.68515	-0.297098	-0.148725	-0.208686
7500000000000	1.7901	-0.198066	-0.0991502	-0.139124
10000000000000	1.34257	-0.148549	-0.0743626	-0.104343
12500000000000	1.07406	-0.118839	-0.0594901	-0.0834743
15000000000000	0.895049	-0.0990328	-0.0495751	-0.0695619
17500000000000	0.767185	-0.0848852	-0.0424929	-0.0596245
20000000000000	0.671287	-0.0742746	-0.0371813	-0.0521714

## Sheet: Supplementary Figures 1 & 2
Supplementary Figures 1 & 2
Sediment Layer Thickness (km)	Shale Fraction Max Min		Limestone Fraction	Sand Fraction Max Min
	Gulf of Mexico
0.95	1	0.9	0	0	0.1
1.5	1	0.9	0	0	0.1
1.8	1	0.9	0	0	0.1
1.25	1	0.9	0	0	0.1
1.4	1	0.9	0	0	0.1
1	1	1	0	0	0
0.1	1	1	0	0	0
1	1	1	0	0	0
1	1	1	0	0	0
0.25	1	0.7	0	0	0.3
0.4	1	1	0	0	0
1.65	1	0.7	0	0	0.3
1.4	0.9	0.85	0	0.1	0.15
1.6	1	1	0	0	0
2.75	0.9	0.75	0	0.1	0.25
0.1	1	1	0	0	0
	North Sea
0.9	0.4	0.2	0	0.6	0.8
1.1	0.8	0.7	0	0.2	0.3
0.7	0.9	0.7	0	0.1	0.3
1	0.2	0	0	0.8	1
0.4	0.9	0.8	0	0.1	0.2
1.65	0.7	0.2	0	0.3	0.8
1	0.2	0	0	0.8	1
	Bengal
0.5	0.7	0	0	0.3	1
0.124	0.9	0.8	0	0.1	0.2
2.393	0.93	0.85	0	0.07	0.15
3.5	0.88	0.75	0	0.12	0.25
3.1	0.8	0.5	0	0.2	0.5
0.6	1	0.3	0	0	0.7
0.6	1	0.9	0	0	0.1
0.1	0.9	0.9	0.1	0	0
0.148	0.1	0	0.9	0	0.1
0.24	0.1	0	0	0.9	1
	Yinggehai
1.375	0.9	0.3	0	0.1	0.7
1.325	0.8	0.3	0	0.2	0.7
0.8	0.7	0.2	0	0.3	0.8
0.75	0.4	0	0.2	0.4	0.8
0.6	0.5	0.2	0	0.5	0.8
1.75	0.5	0.1	0	0.5	0.9
1.25	0.5	0.1	0	0.5	0.9
1	0.7	0	0	0.3	1
	Cuu Long
0.5	0.1	0	0	0.9	1
0.75	0.1	0	0	0.9	1
1	0.2	0	0	0.8	1
2	0.7	0.2	0	0.3	0.8
2.2	1	0	0	0	1
	Nam Con Son
2.2	0.8	0.6	0	0.2	0.4
1.1	0.7	0.3	0	0.3	0.7
0.9	0.7	0.1	0	0.3	0.9
1.3	0.7	0.2	0	0.3	0.8
0.8	0.7	0.7	0.3	0	0
0.6	0.3	0.1	0.2	0.5	0.7
